# Supplementary material for: LINC00973 Induces Proliferation Arrest of Drug-Treated Cancer Cells by Preventing p21 Degradation
Source: Int J Mol Sci. 2020 Nov 6;21(21):8322. doi: 10.3390/ijms21218322 (PMC7664178; doi:10.3390/ijms21218322)
Supplement: Supplementary file 1 [file ijms-21-08322-s001.zip]

Archive with 4 entries (4 files):
- Supplementary Data/Figure S1 Constructs_.tif
- Supplementary Data/Figure S2 Western blot_v3.tif
- Supplementary Data/Supplementary Captions_v2.docx
- Supplementary Data/Supplementary Tables_v2.docx
